# Supplementary material for: A Pooled Blood Genome-Wide Association Study of Hypertension in Sindhi Families: Results from the DISFIN Study
Source: Genes (Basel). 2026 Mar 22;17(3):351. doi: 10.3390/genes17030351 (PMC13026758; doi:10.3390/genes17030351)
Supplement: Supplementary file 1 [file genes-17-00351-s001.zip]

Archive with 1 entries (1 files):
- genes-4217264-supplementary.pdf
